# Supplementary material for: Phosphorus availability drives mycorrhiza induced resistance in tomato
Source: Front Plant Sci. 2022 Dec 19;13:1060926. doi: 10.3389/fpls.2022.1060926 (PMC9806178; doi:10.3389/fpls.2022.1060926)
Supplement: Supplementary Table 1 — Nutrient solution used for the experiments, modified from Hewitt (1996) in the total amount of H₂NaPO₄ to obtain the low P (0.3 mM), medium P (0.7 mM) and high P (1.0 mM) P fertilization regimes. [file Table_1.xlsx]

## Sheet: TableS1
Hewitt solution
Compound	Mw	Stock solution (g/L)	mM	Low P 0.3 mM	Medium P 0.7 mM	High P 1.0 mM
MgSO₄ * 7H₂O	246.48	18.4	74.65	1.493	1.493	1.493
Fe-EDTA	367.05	2.45	6.67	0.0667	0.0667	0.0667
MnSO₄ * H₂O	169.02	1.35	7.99	0.00799	0.00799	0.00799
CuSO₄ * 5H₂O	249.68	2.4	9.61	0.000961	0.000961	0.000961
ZnSO₄* 7H₂O	287.53	4.22	14.68	0.001468	0.001468	0.001468
H₃BO₃	61.83	18.6	300.82	0.030082	0.030082	0.030082
Na₂MoO₄*2H₂O	241.95	0.35	1.45	0.000145	0.000145	0.000145
KNO₃	101.1	30.3	299.7	2.997	2.997	2.997
Ca(NO₃)₂*4H₂O	236.15	101.54	429.98	8.5996	8.5996	8.5996
H₂NaPO₄*H₂O	137.99	18.4	133.34	0.33335	0.6667	1.00005

## Sheet: TableS2
Primer name	PCR primers sequence (5’ → 3’)
SlEF	F- GATTGGTGGTATTGGAACTGTC
	R- AGCTTCGTGGTGCATCTC
Actin	F- TTGCTGACCGTATGAGCAAG
	R- GGACAATGGATGGACCAGAC
β-tubulin	F- TGGGCTGAAGATGGCATCCACG
	R- GCCTTGCGCCTGAACATGGC
TD	F- AGCTCAAACACACGCGCTGGA
	R- AACCCCCACCACCAACAGGT
LapA	F- ATCTCAGGTTTCCTGGTGGAAGGA
	R- AGTTGCTATGGCAGAGGCAGAG
MC	F- GAGAATTTCAAGGAAGTTCAA
	R- GGCTTTATTTCACACAGAGATA
LePGIP	F- CTCTCAGCTTCCGAATTTGC
	R- TTCCCGAACAAAAACGAAAC
PIN II	F- GAAAATCGTTAATTTATCCCAC
	R- ACATACAAACTTTCCATCTTTA
JAZ1	F- TTCCCTCAAGGTGGAATGAAGGCT
	R- TCCGAAACTCGGAACCACCAAATC
JAZ2	F- CGTCCGTTGAAACAAATCCT
	R- GGGGTTCTGTTTGTTGGCTA
SUS1	F- GGATTGAAAGCCACGGAAAGG
	R- ACCAGGCCTCAACGAATAGCA
LIN6	F- AGCACATTTATTCGCCTTCAAC
	R- TTTGTGACGTGGCATAATAAGA
SUT4	F- TCTCCGCTGATATTGGATGG
	R- GCAACATCGAGAAGCCAAAA

## Sheet: TableS3
Nutrient ppm	Al	Ca	Cr	Cu	Fe	K	Li	Mg	Mn	Mo	Na	Ni	S	Si	Sr	Ti	Zn
Nm 0.3 mM	50 a	21197 c	26 ab	9.4 c	517 b	17737 a	18 b	17717 b	401 c	2.2 b	288 a	18 b	3250 a	1029 a	64 b	2.3 a	27 b
Fm 0.3 mM	50 a	19752 bc	30 b	9.5 c	404 a	18524 a	16 ab	15958 b	231 b	2.4 b	252 a	20 b	3011 a	1001 a	84 c	2.0 a	15 a
Nm 0.7 mM	54 a	14824 a	21 ab	5.8 a	399 a	17515 a	19 b	10464 a	206 ab	1.4 a	515 b	14 ab	4114 b	1032 a	39 a	3.2 a	12 a
Fm 0.7 mM	39 a	16927 ab	17 a	7.7 b	318 a	21484 b	13 a	10543 a	120 a	1.5 a	452 b	11 a	4523 b	945 a	68 b	2.0 a	9 a
M	1.74	0.09	0.01	4.62*	9.17**	11.43**	9.34**	0.7	16.01****	0.9	1.72	0.01	0.21	1.01	40.16****	2.35	7.31*
P	0.35	17.89***	6.04*	28.12****	10.13**	3.79	0.18	39.86****	22.95****	29.58****	31.57****	8.5**	41.76****	0.23	28.9****	1.01	13.44**
MxP	2.14	2.66	1.33	3.19	0.25	5.12*	1.17	0.84	1.78	0.15	0.13	1.36	3.1	0.27	1.62	0.99	2.47

## Sheet: TableS4
Relative expression (average)
Gene	LapA	PinII	TD	MC	LePGIP	JAZ1	JAZ2	SUS1	LIN6	SUT4
Nm 0.3mM -OG	0.00364676	0.00388235	0.766093	0.000411837	0.0244752	1.14551	0.0680566	0.0259488	0.232293	0.0125491
Fm 0.3mM -OG	0.000874118	0.000894482	0.16381	0.000400733	0.035262	1.5034	0.116516	0.0496148	0.451678	0.0269271
Nm 0.3mM +OG	0.00156043	0.00130074	0.183421	0.000716866	0.0313116	1.64248	0.128594	0.027103	0.35613	0.0188701
Fm 0.3mM +OG	0.00238778	0.00158413	0.237332	0.000300928	0.0316969	1.0439	0.069014	0.0308366	0.149116	0.0236086
Nm 0.7mM -OG	0.00050656	0.000324656	0.0785234	6.32035e-05	0.0202549	0.946696	0.0510895	0.0139001	0.0916083	0.0131914
Fm 0.7mM -OG	0.000809395	0.000289187	0.22865	0.000248561	0.0181263	0.886812	0.0406061	0.0134996	0.0956216	0.012728
Nm 0.7mM +OG	0.000318044	0.000332039	0.0734385	6.55834e-05	0.0211114	1.10123	0.0598921	0.0128135	0.097982	0.0196121
Fm 0.7mM +OG	0.00141106	0.000794071	0.192314	0.000341272	0.033852	1.14249	0.0535808	0.015153	0.164276	0.0177025
Standard deviation (Relative expression)
Gene	LapA	PinII	TD	MC	LePGIP	JAZ1	JAZ2	SUS1	LIN6	SUT4
Nm 0.3mM -OG	0.00100813	0.00142212	0.187353	0.000214129	0.00774144	0.0997418	0.012223	0.00622115	0.0356047	0.00196769
Fm 0.3mM -OG	0.000102592	0.000291607	0.0168731	0.000122808	0.00545145	0.104156	0.0122685	0.00628053	0.0269975	0.00179912
Nm 0.3mM +OG	0.00051415	0.000293625	0.0495231	0.000273639	0.00541806	0.202056	0.0193131	0.00494525	0.0518876	0.00211248
Fm 0.3mM +OG	0.000831175	0.000454978	0.0283245	7.50355e-05	0.003269	0.0541518	0.00987071	0.0021264	0.00380508	0.00139107
Nm 0.7mM -OG	0.000194364	0.000134177	0.0136826	4.20842e-05	0.00291853	0.0480994	0.00365369	0.00257433	0.0068039	0.00193327
Fm 0.7mM -OG	0.000156375	5.44455e-05	0.0661728	0.000153328	0.00382651	0.0406938	0.00772788	0.00216097	0.0141427	0.0014516
Nm 0.7mM +OG	0.0001082	0.000135539	0.0219862	1.98515e-05	0.00339449	0.157462	0.0158541	0.00315426	0.0316773	0.00240104
Fm 0.7mM +OG	0.00040307	0.000215829	0.0534735	5.17134e-05	0.00136948	0.104278	0.0156583	0.0019075	0.0343938	0.00191303

## Sheet: TableS5
FOLD CHANGE 0.3mM/0.7mM	Gene	Nm	Fm
	LapA	7.2*	1.08
	PinII	11.96*	3.09*
	TD	9.76**	0.72
	MC	6.52+	1.61
	LePGIP	1.21	1.95*
	JAZ1	1.21+	1.7***
	JAZ2	1.33	2.87***
	SUS1	1.87+	3.68***
	LIN6	2.54**	4.72***
	SUT4	0.95	2.12***
FOLD CHANGE +OG/-OG	Gene	0.3 mM		0.7 mM
		Nm	Fm	Nm	Fm
	LapA	0.43+	2.73+	0.63	1.74
	PinII	0.34+	1.77	1.02	2.75*
	TD	0.24*	1.45*	0.94	0.84
	MC	1.74	0.75	1.04	1.37
	LePGIP	1.28	0.9	1.04	1.87**
	JAZ1	1.43*	0.69**	1.16	1.29*
	JAZ2	1.89*	0.59**	1.17	1.32
	SUS1	1.04	0.62*	0.92	1.12
	LIN6	1.53*	0.33***	1.07	1.72+
	SUT4	1.5*	0.88+	1.49*	1.39*
FOLD CHANGE Fm/Nm	Gene	0.3 mM		0.7 mM
		-OG	+OG	-OG	+OG
	LapA	0.24*	1.53	1.6	4.44*
	PinII	0.23+	1.22	0.89	2.39+
	TD	0.21*	1.29	2.91*	2.62*
	MC	0.97	0.42+	3.93	5.2**
	LePGIP	1.44	1.01	0.89	1.6*
	JAZ1	1.31*	0.64*	0.94	1.04
	JAZ2	1.71**	0.54*	0.79	0.89
	SUS1	1.91*	1.14	0.97	1.18
	LIN6	1.94***	0.42**	1.04	1.68+
	SUT4	2.15***	1.25*	0.96	0.9

## Sheet: TableS6
Gene	LapA	PinII	TD	MC	LePGIP	JAZ1	JAZ2	SUS1	LIN6	SUT4
M	0.13	1.9	1.6	0.01	2.75	0.65	0.58	6.52*	0.96	9.65**
P	12.63***	13.13***	12.39**	6.1**	5.02*	15.19***	23.38***	46.25***	76.68***	12.07**
OG	0.01	0.76	6.21*	0.45	2.29	1.92	0.9	2.2	1.51	7.14*
MxP	4.79*	3.81+	13.63***	3.89+	0	0.47	0.02	4.91*	0.47	15.9***
MxOG	8.27**	5.28*	8**	0.49	0.12	7.02*	8.05**	2.24	18.58***	4.23*
PxOG	0.42	2.12	4.48*	0.06	1.03	1.33	0.06	2.51	9.02**	2.43
MxPxOG	3.39+	3.00+	9.68**	1.21	3.71+	10.74**	9.4**	3.89+	33.46***	2.31
